# Supplementary material for: Domiciliary Carers’ Perspectives on Alcohol Use by Older Adults in Their Care: A Systematic Review and Thematic Synthesis of Qualitative Studies
Source: Int J Environ Res Public Health. 2024 Oct 6;21(10):1324. doi: 10.3390/ijerph21101324 (PMC11506993; doi:10.3390/ijerph21101324)
Supplement: Supplementary file 1 [file ijerph-21-01324-s001.zip]

Archive with 1 entries (1 files):
- ijerph-3110238-supplementary.pdf
